# Supplementary material for: Fat Mass- and Obesity-Associated Protein (FTO) Promotes the Proliferation of Goat Skeletal Muscle Satellite Cells by Stabilizing DAG1 mRNA in an IGF2BP1-Related m6A Manner
Source: Int J Mol Sci. 2024 Sep 11;25(18):9804. doi: 10.3390/ijms25189804 (PMC11432635; doi:10.3390/ijms25189804)
Supplement: Supplementary file 1 [file ijms-25-09804-s001.zip › Table S1.xlsx]

## Sheet: S1
siRNA	Sequence（5’-3’）
siFTO-1	GAAACTGAGGCTTCTTGAA
siFTO-2	GACCTTGGAATACATCTTA
siFTO-3	GCTGTGCTTCGTGAAGTTA
siDAG1-1	TCCCTCTTGACACTGATAA
siDAG1-2	GTGCAGTTCAACAGCAACA
siDAG1-3	CGAATGACATTCACAAGAA
siIGF2BP1	CTTTATGCAGGCTCCAGAG
