# Supplementary material for: Fat Mass- and Obesity-Associated Protein (FTO) Promotes the Proliferation of Goat Skeletal Muscle Satellite Cells by Stabilizing DAG1 mRNA in an IGF2BP1-Related m6A Manner
Source: Int J Mol Sci. 2024 Sep 11;25(18):9804. doi: 10.3390/ijms25189804 (PMC11432635; doi:10.3390/ijms25189804)
Supplement: Supplementary file 1 [file ijms-25-09804-s001.zip › Table S2.xlsx]

## Sheet: Sheet1
Primer	Sequence of primer（5’-3’）	Tm (℃)	Product (bp)
FTO	F: AACGAGAGCGCGAAGCTAAG	61.3	274
	R: CCGATGAGGATGCGAGAGAC
DAG1-122	F: CTTCTGTTGTCCGTGGCTGT	61.4	117
	R:C AGCACTCTCAGACCTCCAC
IGF2BP1	F: CCCAGTCCAAGATCGACGTA	60	150
	R: CAGCCGTTTTGGTGTCCTTG
GAPDH	F: GCAAGTTCCACGGCACAG	59	249
	R: GGTTCACGCCCATCACAA
β-actin	F:AAGATTCTCACGGAGCGTGG	59	264
	E:GGTAGTTTCGTGAATGCCGC
PAX7	F: AGGACGAAGCGGACAAGAA	59	92
	R: TCCAGACGGTTCCCTTTGT
PCNA	F: GGAGAACTTGGAAATGGAAATA	61.3	156
	R: TGTAGGAGACAGTGGAGTGGCT
METTL3	F: TGTGCAACCCAACTGGATCA	55.4	89
	R: ATCTTTGCTTGAACCGGGCA
METTL14	F: AGTTACGTCGACAGCTTCTC	61.4	130
	R: TCATAGGAAGCCCTGCAAGT
ALKBH5	F: AGATGCACCCCGATTGGAAA	61.4	160
	R: CAGAATGCGAGGCCTGTGG
WTAP	F: GTTTACGCCTGATAGCCAAACA	61.4	114
	R: TCAAGTTGCGCAATACGTCC
YTHDC1	F: TGGACGTGATGGACAGGA	61.4	140
	R: TTGATCGGGGCTGAGAATGC
YTHDC2	F: CATCTTTTCGTGCGGATGGT	61.4	127
	R: GCTGCCTCTGGCTCTAGTTT
YTHDF1	F: TCTGGACAGTCAAACCAGAGTAAC	61.4	146
	R: CGTGTACGAAGTGGTGGTCT
YTHDF2	F: TAGCCAGCTACAAGCACACC	61.4	103
	R: CCACGACCTTGACGTTCCTTT
